# Supplementary material for: A Novel Non-Invasive Murine Model of Neonatal Hypoxic-Ischemic Encephalopathy Demonstrates Developmental Delay and Motor Deficits with Activation of Inflammatory Pathways in Monocytes
Source: Cells. 2024 Sep 14;13(18):1551. doi: 10.3390/cells13181551 (PMC11429599; doi:10.3390/cells13181551)
Supplement: Supplementary file 1 [file cells-13-01551-s001.zip]

Archive with 3 entries (3 files):
- Supp. File S1.csv
- Supp. File S2.csv
- Supplemental Figures.pdf
