# Supplementary material for: A Novel Non-Invasive Murine Model of Neonatal Hypoxic-Ischemic Encephalopathy Demonstrates Developmental Delay and Motor Deficits with Activation of Inflammatory Pathways in Monocytes
Source: Cells. 2024 Sep 14;13(18):1551. doi: 10.3390/cells13181551 (PMC11429599; doi:10.3390/cells13181551)
Supplement: Supplementary file 1 [file cells-13-01551-s001.zip › Supp. File S1.csv]

Gene_Symbol	Gene	Mouse_Sensitivity	Mouse Specificity	Cell_Type	Germ_Layer	Tissue_Class	Description	Disease	Source
Gpr34	GPR34	0.916	0.006	Microglia	Ectoderm	Brain	G protein-coupled receptor 34		https://panglaodb.se/markers.html?cell_type
Aif1	AIF1	0.93	0.052	Microglia	Ectoderm	Brain	allograft inflammatory factor 1		https://panglaodb.se/markers.html?cell_type
Fcrls	FCRLS	0.939	0.022	Microglia	Ectoderm	Brain	Fc receptor-like S, scavenger receptor		https://panglaodb.se/markers.html?cell_type
P2ry6	P2RY6	NA	NA	Microglia	Ectoderm	Brain	Pyrimidinergic Receptor Pyrimidinergic Receptor P2Y6		http://bio-bigdata.hrbmu.edu.cn/CellMarker/
P2ry12	P2RY12	0.968	0.005	Microglia	Ectoderm	Brain	purinergic receptor P2Y12	Yes	https://panglaodb.se/markers.html?cell_type
Cx3cr1	CX3CR1	0.989	0.021	Microglia	Ectoderm	Brain	C-X3-C motif chemokine receptor 1	Yes	https://panglaodb.se/markers.html?cell_type
Tmem119	Tmem119	NA	NA	Microglia	Ectoderm	Brain	transmembrane protein 119		https://panglaodb.se/markers.html?cell_type
Csf1r	CSF1R	0.998	0.049	Microglia	Ectoderm	Brain	colony stimulating factor 1 receptor	Yes	http://bio-bigdata.hrbmu.edu.cn/CellMarker/
Trem2	TREM2	NA	NA	Microglia	Ectoderm	Brain	Triggering Receptor Expressed On Myeloid Cells 2		http://bio-bigdata.hrbmu.edu.cn/CellMarker/
Siglech	SIGLECH	NA	NA	Microglia	Ectoderm	Brain	sialic acid binding Ig-like lectin H		https://panglaodb.se/markers.html?cell_type
Sall1	SALL1	NA	NA	Microglia	Ectoderm	Brain	spalt like transcription factor 1	Yes	http://bio-bigdata.hrbmu.edu.cn/CellMarker/
Lpcat2	LPCAT2	0.743	0.021	Microglia	Ectoderm	Brain	lysophosphatidylcholine acyltransferase 2		http://bio-bigdata.hrbmu.edu.cn/CellMarker/
Hpgds	HPGDS	0.736	0.017	Microglia	Ectoderm	Brain	hematopoietic prostaglandin D synthase		http://bio-bigdata.hrbmu.edu.cn/CellMarker/
Cyth4	CYTH4	0.723	0.045	Microglia	Ectoderm	Brain	cytohesin 4		http://bio-bigdata.hrbmu.edu.cn/CellMarker/
Cd53	CD53	0.877	0.137	Microglia	Ectoderm	Brain	CD53 molecule		http://bio-bigdata.hrbmu.edu.cn/CellMarker/
Fcgr3	FCGR3	0.936	0.064	Microglia	Ectoderm	Brain	Fc receptor, IgG, low affinity III		http://bio-bigdata.hrbmu.edu.cn/CellMarker/
Hexb	HEXB	NA	NA	Microglia	Ectoderm	Brain	Hexosaminidase Subunit Beta		http://bio-bigdata.hrbmu.edu.cn/CellMarker/
Mrc1	CD206	NA	NA	Microglia	Mesoderm	Brain	NA		http://bio-bigdata.hrbmu.edu.cn/CellMarker/
Skap2	SKAP2	NA	NA	T Cytotoxic Cells	Mesoderm	Brain	kinetochore localized astrin (SPAG5) binding protein		http://bio-bigdata.hrbmu.edu.cn/CellMarker/
Apoe	APOE	1	0.377	Microglia	Ectoderm	Brain	apolipoprotein E	Yes	http://bio-bigdata.hrbmu.edu.cn/CellMarker/
Apoe	APOE	1	0.377	Astrocytes	Ectoderm	Brain	apolipoprotein E	Yes	http://bio-bigdata.hrbmu.edu.cn/CellMarker/
Cldn10	CLDN10	0.718	0.016	Astrocytes	Ectoderm	Brain	claudin 10		https://panglaodb.se/markers.html?cell_type
Acsbg1	ACSBG1	0.797	0.013	Astrocytes	Ectoderm	Brain	acyl-CoA synthetase bubblegum family member 1		https://panglaodb.se/markers.html?cell_type
Acsl6	ACSL6	0.833	0.008	Astrocytes	Ectoderm	Brain	acyl-CoA synthetase long chain family member 6		https://panglaodb.se/markers.html?cell_type
Aqp4	AQP4	0.879	0.004	Astrocytes	Ectoderm	Brain	aquaporin 4		https://panglaodb.se/markers.html?cell_type
Ntsr2	NTSR2	0.977	0.005	Astrocytes	Ectoderm	Brain	neurotensin receptor 2		https://panglaodb.se/markers.html?cell_type
Gpr37l1	GPR37L1	0.977	0.032	Astrocytes	Ectoderm	Brain	G protein-coupled receptor 37 like 1		https://panglaodb.se/markers.html?cell_type
Pla2g7	PLA2G7	0.908	0.039	Astrocytes	Ectoderm	Brain	phospholipase A2 group VII	Yes	http://bio-bigdata.hrbmu.edu.cn/CellMarker/
Htra1	HTRA1	0.849	0.057	Astrocytes	Ectoderm	Brain	HtrA serine peptidase 1	Yes	http://bio-bigdata.hrbmu.edu.cn/CellMarker/
Gja1	GJA1	0.993	0.089	Astrocytes	Ectoderm	Brain	gap junction protein alpha 1	Yes	http://bio-bigdata.hrbmu.edu.cn/CellMarker/
Slc1a2	SLC1A2	NA	NA	Astrocytes	Ectoderm	Brain	solute carrier family 1 member 2		https://panglaodb.se/markers.html?cell_type
Elavl3	ELAVL3	0.794	0.26	Neurons	Ectoderm	Brain	ELAV like RNA binding protein 3		https://panglaodb.se/markers.html?cell_type
Meg3	MEG3	0.999	0.294	Neurons	Ectoderm	Brain	maternally expressed 3		http://bio-bigdata.hrbmu.edu.cn/CellMarker/
Ndn	NDN	0.739	0.241	Neurons	Ectoderm	Brain	necdin, MAGE family member	Yes	http://bio-bigdata.hrbmu.edu.cn/CellMarker/
Pnisr	PNISR	0.893	0.577	Neurons	Ectoderm	Brain	PNN interacting serine and arginine rich protein		https://panglaodb.se/markers.html?cell_type
Bex2	BEX2	0.905	0.337	Neurons	Ectoderm	Brain	brain expressed X-linked 2		https://panglaodb.se/markers.html?cell_type
Neurod1	NEUROD1	1	0.043	Immature neurons	Ectoderm	Brain	neuronal differentiation 1	Yes	http://bio-bigdata.hrbmu.edu.cn/CellMarker/
Epha7	EPHA7	1	0.008	Immature neurons	Ectoderm	Brain	EPH receptor A7		https://panglaodb.se/markers.html?cell_type
Hivep2	HIVEP2	1	0.068	Immature neurons	Ectoderm	Brain	human immunodeficiency virus type I enhancer binding protein 2		https://panglaodb.se/markers.html?cell_type
Fut9	FUT9	1	0.048	Immature neurons	Ectoderm	Brain	fucosyltransferase 9		https://panglaodb.se/markers.html?cell_type
Prox1	PROX1	1	0.032	Immature neurons	Ectoderm	Brain	prospero homeobox 1		https://panglaodb.se/markers.html?cell_type
Ntrk3	NTRK3	1	0.053	Immature neurons	Ectoderm	Brain	neurotrophic receptor tyrosine kinase 3		https://panglaodb.se/markers.html?cell_type
Fa2h	FA2H	0.903	0.004	Oligodendrocytes	Ectoderm	Brain	fatty acid 2-hydroxylase	Yes	http://bio-bigdata.hrbmu.edu.cn/CellMarker/
Mag	MAG	0.989	0.007	Oligodendrocytes	Ectoderm	Brain	myelin associated glycoprotein	Yes	http://bio-bigdata.hrbmu.edu.cn/CellMarker/
Mog	MOG	0.906	0.003	Oligodendrocytes	Ectoderm	Brain	myelin oligodendrocyte glycoprotein	Yes	http://bio-bigdata.hrbmu.edu.cn/CellMarker/
Gpr37	GPR37	0.773	0.004	Oligodendrocytes	Ectoderm	Brain	G protein-coupled receptor 37		https://panglaodb.se/markers.html?cell_type
Pllp	PLLP	0.798	0.017	Oligodendrocytes	Ectoderm	Brain	plasmolipin		https://panglaodb.se/markers.html?cell_type
Ermn	ERMN	0.799	0.002	Oligodendrocytes	Ectoderm	Brain	ermin		https://panglaodb.se/markers.html?cell_type
Efnb3	EFNB3	0.811	0.019	Oligodendrocytes	Ectoderm	Brain	ephrin B3		https://panglaodb.se/markers.html?cell_type
Gjc3	GJC3	0.924	0.011	Oligodendrocytes	Ectoderm	Brain	gap junction protein gamma 3		https://panglaodb.se/markers.html?cell_type
Enpp2	ENPP2	0.995	0.046	Oligodendrocytes	Ectoderm	Brain	ectonucleotide pyrophosphatase/phosphodiesterase 2		https://panglaodb.se/markers.html?cell_type
Mbp	MBP	1	0.093	Oligodendrocytes	Ectoderm	Brain	myelin basic protein		https://panglaodb.se/markers.html?cell_type
Olig1	OLIG1	0.992	0.036	Oligodendrocytes	Ectoderm	Brain	oligodendrocyte transcription factor 1		https://panglaodb.se/markers.html?cell_type
Epn2	EPN2	0.802	0.043	Oligodendrocyte progenitor cells	Ectoderm	Brain	epsin 2		https://panglaodb.se/markers.html?cell_type
Cspg5	CSPG5	0.868	0.102	Oligodendrocyte progenitor cells	Ectoderm	Brain	chondroitin sulfate proteoglycan 5		https://panglaodb.se/markers.html?cell_type
Lhfpl3	LHFPL3	0.816	0.006	Oligodendrocyte progenitor cells	Ectoderm	Brain	LHFPL tetraspan subfamily member 3		https://panglaodb.se/markers.html?cell_type
C1ql1	C1QL1	0.802	0.004	Oligodendrocyte progenitor cells	Ectoderm	Brain	complement C1q like 1		https://panglaodb.se/markers.html?cell_type
Olig2	OLIG2	0.939	0.037	Oligodendrocyte progenitor cells	Ectoderm	Brain	oligodendrocyte transcription factor 2		https://panglaodb.se/markers.html?cell_type
Cd19	CD19	0.357	0	B cells	Mesoderm	Brain	CD19 molecule	Yes	https://panglaodb.se/markers.html?cell_type
Cd79a	CD79A	0.915	0.003	B cells	Mesoderm	Brain	CD79a molecule		http://bio-bigdata.hrbmu.edu.cn/CellMarker/
Cd74	CD74	0.942	0.111	B cells	Mesoderm	Brain	CD74 molecule		http://bio-bigdata.hrbmu.edu.cn/CellMarker/
Ms4a1	MS4A1	0.62	0.002	B cells	Mesoderm	Brain	membrane spanning 4-domains A1	Yes	https://panglaodb.se/markers.html?cell_type
Foxp3	FOXP3	NA	0	T regulatory cells	Mesoderm	Brain	forkhead box P3	Yes	https://panglaodb.se/markers.html?cell_type
Ctla4	CTLA4	1	0.003	T regulatory cells	Mesoderm	Brain	cytotoxic T-lymphocyte associated protein 4	Yes	https://panglaodb.se/markers.html?cell_type
Cd4	CD4	NA	0.008	T regulatory cells	Mesoderm	Brain	CD4 molecule	Yes	https://panglaodb.se/markers.html?cell_type
Ikzf2	IKZF2	1	0.013	T regulatory cells	Mesoderm	Brain	IKAROS family zinc finger 2		http://bio-bigdata.hrbmu.edu.cn/CellMarker/
Lag3	LAG3	NA	0.012	T regulatory cells	Mesoderm	Brain	lymphocyte activating 3		http://bio-bigdata.hrbmu.edu.cn/CellMarker/
Ccr8	CCR8	NA	NA	T regulatory cells	Mesoderm	Brain	C-C Motif Chemokine Receptor 8		http://bio-bigdata.hrbmu.edu.cn/CellMarker/
Il2ra	CD25	NA	NA	T regulatory cells	Mesoderm	Brain	NA	Yes	http://bio-bigdata.hrbmu.edu.cn/CellMarker/
Itgae	ITGAE/CD103	NA	0.006	T regulatory cells	Mesoderm	Brain	integrin subunit alpha E		http://bio-bigdata.hrbmu.edu.cn/CellMarker/
Il2ra	IL2RA	NA	0.007	T regulatory cells	Mesoderm	Brain	interleukin 2 receptor subunit alpha	Yes	https://panglaodb.se/markers.html?cell_type
Ccl5	CCL5	NA	NA	T Cytotoxic Cells	Mesoderm	Brain	C-C Motif Chemokine Ligand 5		http://bio-bigdata.hrbmu.edu.cn/CellMarker/
Cd8a	CD8A	NA	0.009	T Cytotoxic Cells	Mesoderm	Brain	CD8a molecule	Yes	https://panglaodb.se/markers.html?cell_type
Cd2	CD2	NA	0.03	T Cytotoxic Cells	Mesoderm	Brain	CD2 molecule		http://bio-bigdata.hrbmu.edu.cn/CellMarker/
Gzmb	GZMB	NA	0.008	T Cytotoxic Cells	Mesoderm	Brain	granzyme B		http://bio-bigdata.hrbmu.edu.cn/CellMarker/
Ifng	IFNG	NA	NA	T Cytotoxic Cells	Mesoderm	Brain	Interferon Gamma		http://bio-bigdata.hrbmu.edu.cn/CellMarker/
Gzma	GZMA	NA	NA	T Cytotoxic Cells	Mesoderm	Brain	Granzyme A		http://bio-bigdata.hrbmu.edu.cn/CellMarker/
Gzmk	GZMK	NA	NA	T Cytotoxic Cells	Mesoderm	Brain	Granzyme K		http://bio-bigdata.hrbmu.edu.cn/CellMarker/
SLAM9	SLAM9	NA	NA	Macrophages	Mesoderm	Brain	SLAM family member 9		SLAMF9 Gene - GeneCards | SLAF9 Protein | SLAF9 Antibody
Cd84	CD84	NA	NA	Macrophages	Mesoderm	Brain	SLAM family member 5		http://bio-bigdata.hrbmu.edu.cn/CellMarker/
Csf1r	CSF1R	0.925	0.048	Macrophages	Mesoderm	Brain	colony stimulating factor 1 receptor	Yes	https://panglaodb.se/markers.html?cell_type
Dab2	DAB2	0.723	0.053	Macrophages	Mesoderm	Brain	DAB2, clathrin adaptor protein	Yes	https://panglaodb.se/markers.html?cell_type
Adgre1	ADGRE1/EMR1	0.655	0.021	Macrophages	Mesoderm	Brain	adhesion G protein-coupled receptor E1		http://bio-bigdata.hrbmu.edu.cn/CellMarker/
Rbpj	RBPJ	NA	NA	Macrophages	Mesoderm	Brain	recombination signal binding protein for immunoglobulin kappa J region	Yes	https://panglaodb.se/markers.html?cell_type
Stab1	STAB1	NA	NA	Macrophages	Mesoderm	Brain	stabilin 1		http://bio-bigdata.hrbmu.edu.cn/CellMarker/
Cybb	CYBB	NA	NA	Macrophages	Mesoderm	Brain	Cytochrome B-245 Beta Chain		http://bio-bigdata.hrbmu.edu.cn/CellMarker/
Cd14	CD14	0.749	0.033	Macrophages	Mesoderm	Brain	CD14 molecule		http://bio-bigdata.hrbmu.edu.cn/CellMarker/
Ccr2	CCR2	0.283	0.018	Macrophages	Mesoderm	Brain	C-C motif chemokine receptor 2	Yes	https://panglaodb.se/markers.html?cell_type
