# Supplementary material for: A Novel Non-Invasive Murine Model of Neonatal Hypoxic-Ischemic Encephalopathy Demonstrates Developmental Delay and Motor Deficits with Activation of Inflammatory Pathways in Monocytes
Source: Cells. 2024 Sep 14;13(18):1551. doi: 10.3390/cells13181551 (PMC11429599; doi:10.3390/cells13181551)
Supplement: Supplementary file 1 [file cells-13-01551-s001.zip › Supp. File S2.csv]

SubclusterID	gene_name	max_pval
7	Nfib	7.00989E-18
7	Stmn1	2.33635E-13
7	Nfix	3.6797E-13
7	Tcf4	3.94582E-12
7	Auts2	5.99476E-12
7	Rtn1	9.50745E-12
7	Igfbpl1	3.57301E-11
7	Ttc3	4.48697E-11
7	Adgrb3	1.72739E-10
7	Setbp1	1.99715E-10
7	Sox11	2.87449E-10
7	Tuba1a	4.54764E-10
7	Zbtb20	1.26024E-09
7	Nedd4	1.56862E-09
7	Tubb2b	1.73412E-09
7	Ptprd	1.86343E-09
7	Nfia	2.23057E-09
7	Kcnb2	2.76806E-09
7	Grik2	3.62872E-09
7	Nbea	4.2711E-09
7	Ppfia2	4.3919E-09
7	Ncam1	6.4269E-09
7	Map1b	6.57193E-09
7	Rbfox3	7.34027E-09
7	Stmn3	7.41676E-09
7	Stmn2	1.15924E-08
7	Neurod1	1.22835E-08
7	Ppp1r14c	1.50186E-08
7	Unc5c	1.62837E-08
7	Lsamp	1.98182E-08
7	Kif1b	2.57916E-08
7	Map2	2.66354E-08
7	Tmsb10	2.67921E-08
7	Enox1	2.82892E-08
7	Zfp536	3.00674E-08
7	Sema6a	3.04587E-08
7	Ank3	3.31067E-08
7	Tnik	3.43837E-08
7	Fxyd6	3.6332E-08
7	Astn2	4.58694E-08
7	C130071C03Rik	4.84073E-08
7	Ebf1	4.85464E-08
7	Meis1	6.17327E-08
7	Psip1	6.4307E-08
7	Akap6	1.15545E-07
7	Zic1	1.16665E-07
7	Elavl2	1.18258E-07
7	Cd24a	1.30772E-07
7	Cadps	1.41946E-07
7	Zfpm2	2.03155E-07
7	Nol4	2.19497E-07
7	Nrxn1	2.24965E-07
7	Ctnna2	2.51467E-07
7	Zbtb18	2.55147E-07
7	Hmgb3	2.86311E-07
7	Apba2	2.94656E-07
7	Bex2	3.19182E-07
7	Ctnnd2	3.76623E-07
7	Gpm6a	3.84649E-07
7	Kif5c	3.97497E-07
7	Syt11	4.06929E-07
7	Gria4	4.11956E-07
7	Sumo2	4.73785E-07
7	B3galt1	6.20112E-07
7	Ddah2	6.53481E-07
7	Bex3	6.98947E-07
7	Gria2	9.19713E-07
7	Neo1	9.42097E-07
7	Dcc	9.52171E-07
7	Erbb4	9.85096E-07
7	Tubb3	1.15488E-06
7	Celf2	1.25512E-06
7	D430041D05Rik	1.29321E-06
7	Bicd1	1.36491E-06
7	Insm1	1.45008E-06
7	Nav1	1.72382E-06
7	Nsg2	1.81306E-06
7	Nsg1	1.8646E-06
7	Cdh2	1.86698E-06
7	Ppp2r2c	1.87102E-06
7	Sept3	2.03401E-06
7	Zic2	2.39106E-06
7	Kcnj3	2.66501E-06
7	Rbfox2	2.81224E-06
7	Ptn	3.05309E-06
7	Cadps2	3.28296E-06
7	Adgrl3	3.76082E-06
7	Cald1	3.82859E-06
7	Tcaf1	4.30572E-06
7	Gabrb3	4.41206E-06
7	Grip1	4.48158E-06
7	Zic5	4.53824E-06
7	Cacna2d1	4.56033E-06
7	Pax6	4.77192E-06
7	Nrep	4.96757E-06
7	Klhl29	5.09884E-06
7	Magi2	5.38015E-06
7	Plppr1	5.43364E-06
7	Ccnd2	5.63992E-06
7	Robo2	5.70495E-06
7	Rims2	5.77356E-06
7	Phactr1	5.9199E-06
7	Aff3	6.05953E-06
7	H2afy2	6.27765E-06
7	Cpe	6.58697E-06
7	Zfp521	6.64914E-06
7	Elavl3	7.41893E-06
7	Dcx	8.12228E-06
7	C530008M17Rik	8.89687E-06
7	Prdx2	8.95927E-06
7	Hcn1	9.10985E-06
7	Tmtc2	9.23132E-06
7	Dach1	9.27567E-06
7	Gap43	9.39385E-06
7	Zic4	9.51697E-06
7	Gm4258	9.85114E-06
7	Msra	1.02267E-05
7	Sptbn1	1.1739E-05
7	App	1.1758E-05
7	Rbfox1	1.18189E-05
7	Ctxn1	1.18278E-05
7	Lncppara	1.19869E-05
7	Mmp16	1.19905E-05
7	Enah	1.21794E-05
7	Uncx	1.23844E-05
7	Nrcam	1.37128E-05
7	Ptprs	1.40461E-05
7	Nedd4l	1.44686E-05
7	E130114P18Rik	1.49563E-05
7	Kcnj6	1.60723E-05
7	Rbmx	1.71202E-05
7	Ptprk	1.93222E-05
7	Gpm6b	1.97153E-05
7	Ptk2	1.98753E-05
7	Syt1	2.04535E-05
7	Hs3st5	2.27467E-05
7	Cnn3	2.27796E-05
7	H1fx	2.3106E-05
7	Snap25	2.40547E-05
7	Reln	2.42855E-05
7	Ube2e2	2.50813E-05
7	Tmem178	2.50886E-05
7	Dock3	2.56412E-05
7	Syn2	2.61198E-05
7	Mllt3	2.75123E-05
7	Srrm4	3.06097E-05
7	Stxbp5l	3.07507E-05
7	Mex3a	3.08748E-05
7	Gm5089	3.38406E-05
7	Hist3h2ba	3.66062E-05
7	Pcbp4	3.71329E-05
7	Afdn	3.79632E-05
7	Cog7	3.8349E-05
7	Soga3	3.83775E-05
7	Ephb2	4.07925E-05
7	Strbp	4.25355E-05
7	Crmp1	4.41908E-05
7	Camta1	4.41912E-05
7	Zfp462	4.46957E-05
7	Clmp	4.80063E-05
7	Sh3gl2	4.91178E-05
7	Nnat	5.01507E-05
7	Cdk14	5.17247E-05
7	Rnf165	5.23631E-05
7	Fzd3	5.27823E-05
7	Chd7	5.2979E-05
7	Myh10	5.38792E-05
7	Rcor2	5.60288E-05
7	Myo16	5.7571E-05
7	Eid1	5.75952E-05
7	Sorbs1	6.07747E-05
7	Macrod2	6.11728E-05
7	Podxl2	6.22445E-05
7	Pbx1	6.71277E-05
7	Ccser1	6.95545E-05
7	Pik3r3	7.2334E-05
7	Ntm	7.24336E-05
7	Scg5	7.32577E-05
7	Lmnb1	7.49368E-05
7	Pclo	7.63017E-05
7	Agap1	7.84927E-05
7	Nrn1	8.05976E-05
7	St18	8.13223E-05
7	Aff2	8.16851E-05
7	Tmeff1	8.48128E-05
7	Xkr4	8.49199E-05
7	Frmd5	8.58143E-05
7	Gse1	8.62675E-05
7	Lhx1	8.69403E-05
7	Sphkap	8.73029E-05
7	Nhlh2	8.78018E-05
7	Klf9	8.99302E-05
7	Ebf3	9.02342E-05
7	Cadm2	9.04524E-05
7	Ndst3	9.26101E-05
7	Rab6b	9.26814E-05
7	Nckap1	9.28428E-05
7	Fez1	9.75682E-05
7	Shf	9.89677E-05
7	Pde1c	0.000100881
7	Nt5dc2	0.000103787
7	Akt3	0.000105709
7	Negr1	0.000107459
7	Fut9	0.000114516
7	Plcb1	0.000115177
7	Itsn1	0.000120177
7	Tsc22d1	0.000123264
7	Mpped2	0.000123501
7	Ccdc88a	0.000124719
7	Anks1b	0.00012713
7	Rnd2	0.00013056
7	Celf4	0.000131815
7	H2afv	0.000135834
7	Synpr	0.000141697
7	Rims1	0.000141858
7	Gnao1	0.00014279
7	Mdga1	0.000144716
7	Npdc1	0.000147375
7	Gm11266	0.000148383
7	Sobp	0.000149472
7	Tfdp2	0.000152353
7	Epb41l1	0.000162503
7	Ssbp3	0.000169626
7	Robo1	0.000173816
7	Dlgap1	0.000185758
7	Ttc9b	0.000193809
7	Mtss1	0.000194515
7	Fmnl2	0.000196115
7	Pak7	0.000200894
7	Tspan5	0.000203552
7	Lrrc7	0.00021146
7	Tmem178b	0.000213364
7	Celsr2	0.000214865
7	Sfrp1	0.00021509
7	Slc25a27	0.000215257
7	Hdgfl3	0.00022023
7	Nkain3	0.000222177
7	Gm3764	0.000222302
7	Cacng2	0.00022424
7	Elavl4	0.00022443
7	Sv2b	0.000234967
7	Selenom	0.000239972
7	Ezr	0.000250691
7	Acaca	0.00028099
7	Samd12	0.00028582
7	Ntn4	0.000288466
7	Ilf2	0.000296671
7	Kdm1a	0.000299622
7	Cenpv	0.000305102
7	Dbn1	0.000310247
7	Rufy3	0.000310609
7	Ppp2r2b	0.000352364
7	Grin2b	0.000353601
7	Mfap4	0.00037228
7	Kcnq5	0.000372884
7	Tead1	0.000384544
7	Hecw2	0.000387109
7	Hnrnph3	0.000390363
7	Cntn2	0.000393512
7	Dclk1	0.00039359
7	Nova2	0.000402873
7	2610307P16Rik	0.000406933
7	Heg1	0.000410521
7	Nectin3	0.000414426
7	Ntrk2	0.000420617
7	Otud7a	0.000472413
7	Nr2f1	0.000474587
7	Gm17750	0.000475535
7	Stxbp1	0.000482131
7	Fnbp1l	0.000482245
7	Kif5a	0.00048528
7	H2afz	0.000485572
7	Scn8a	0.000493607
7	Efr3b	0.000495785
7	Jakmip2	0.000534105
7	Prdm8	0.00054056
7	Phlpp1	0.000555001
7	Map3k1	0.000562838
7	A230057D06Rik	0.000570707
7	Erc1	0.000574509
7	Maged1	0.000574611
7	Rhobtb3	0.000580521
7	Nhsl1	0.000587513
7	Gpr137c	0.000596064
7	Fkbp3	0.000623725
7	Mapk10	0.000625909
7	Bcl7a	0.000631764
7	Grid2	0.000639566
7	Syne2	0.000641848
7	Ndn	0.000647432
7	Ephb1	0.000671169
7	Lrrn1	0.000681557
7	Rora	0.000684394
7	Astn1	0.000684722
7	Bex4	0.000686388
7	Kcnd2	0.00069837
7	Mtcl1	0.000704992
7	Ank2	0.000709566
7	Adarb2	0.000720194
7	Glce	0.00075438
7	Sox5	0.000757756
7	Btbd17	0.00078984
7	Clvs1	0.000801709
7	Gramd1b	0.00080928
7	Hs6st3	0.000836407
7	Il1rapl1	0.000841426
7	Fam155a	0.00084638
7	Rfx3	0.000846819
7	Lhx1os	0.00086117
7	Syp	0.000880096
7	Kcnk1	0.000889685
7	Gm2694	0.000914108
7	Gng3	0.00091801
7	Sqle	0.000926458
7	Rnmt	0.000933479
7	Srcin1	0.000955869
7	Myef2	0.000965266
7	Sestd1	0.000968831
7	Megf9	0.000977588
7	Hdac2	0.00100693
7	A330076H08Rik	0.001011654
7	Neurod2	0.001016497
7	Psd3	0.001019092
7	Trp53i11	0.001026856
7	Mmp24	0.001055348
7	Nasp	0.001101226
7	Mir124a-1hg	0.001107484
7	Cacna1c	0.001111485
7	Apbb1	0.001113943
7	Plekha5	0.001115647
7	Dennd5b	0.001143329
7	Ina	0.001200301
7	Arhgap21	0.001203865
7	Wasf1	0.001215021
7	Mir9-3hg	0.001215801
7	Fam171b	0.001228832
7	Scg3	0.00123009
7	Fut8	0.001234973
7	Peli2	0.001242741
7	Pfn2	0.001245921
7	Fmn2	0.001249574
7	Ptch1	0.001262587
7	Kctd8	0.001285203
7	Tox3	0.001289396
7	Csrp2	0.001289565
7	Cplx2	0.001355023
7	Nlgn1	0.001387863
7	Sorbs2	0.001397011
7	Nkd1	0.00139786
7	Atp2b2	0.001408293
7	Afap1	0.001410984
7	Clip3	0.001433138
7	Tshz2	0.00145465
7	Thra	0.001465118
7	Zc2hc1a	0.001477028
7	Gm1673	0.001477253
7	Adamts6	0.001483007
7	Stk39	0.0014866
7	Kdm5b	0.001514062
7	Clybl	0.001527383
7	Slc24a5	0.001530645
7	Cntnap4	0.001536161
7	Osbp2	0.001547549
7	Mex3b	0.00155181
7	Cecr2	0.001554159
7	Rab3c	0.001557507
7	Tmod2	0.001571268
7	Peg3	0.001573403
7	Elovl6	0.001607623
7	Cntn1	0.001615249
7	Agtpbp1	0.001665197
7	Arhgef7	0.001689737
7	Igsf21	0.001717247
7	Rgs17	0.001730146
7	Fermt2	0.00177441
7	Pard3	0.001786204
7	Gdpd1	0.001788274
7	Sufu	0.001789899
7	Egfr	0.001795338
7	Odc1	0.001830862
7	Kcnh7	0.001901135
7	Sptan1	0.001914363
7	Uchl1	0.001927394
7	Rbms3	0.001944767
7	Dpysl3	0.001973616
7	Pou3f2	0.002001407
7	Ppa1	0.002022303
7	Luzp2	0.002070703
7	Coro2b	0.002100199
7	Bex1	0.002186626
7	Tafa5	0.002246394
7	Map6	0.00228063
7	Pde3a	0.002309746
7	Barhl1	0.002309828
7	Msi1	0.002324354
7	Sept11	0.002326529
7	Miat	0.002359675
7	Lingo1	0.002410705
7	Pde7a	0.002416036
7	D030056L22Rik	0.002422825
7	Sinhcaf	0.002441085
7	4930402H24Rik	0.002441228
7	Zfp423	0.002462168
7	Mapk4	0.002541462
7	Npas3	0.002576018
7	Adam22	0.0026034
7	Dut	0.00262684
7	Ptprg	0.002636283
7	Barhl2	0.002649352
7	Tpm1	0.002681735
7	Sept4	0.002689588
7	Gm29521	0.002692844
7	Trhde	0.002717004
7	Myo10	0.002742129
7	Cadm3	0.002756662
7	Efna5	0.002772983
7	Sipa1l3	0.002788175
7	Erc2	0.002791119
7	Alcam	0.002825237
7	Ncoa1	0.002851065
7	Kcnc3	0.002914002
7	Ro60	0.003036857
7	Mab21l1	0.003052731
7	Ralgapa2	0.003155773
7	Kif1a	0.00317752
7	Asap2	0.003294041
7	Fzd2	0.003338318
7	Ahi1	0.003354141
7	Tmem63b	0.003378579
7	Kif21a	0.003383124
7	Cyp7b1	0.003464706
7	Mdk	0.003497944
7	Usp46	0.003528818
7	Msantd3	0.00355319
7	Hmgn3	0.003585622
7	Slc44a1	0.003589428
7	Tmeff2	0.003643378
7	Gm5087	0.003670864
7	Agpat4	0.003685643
7	Dennd2a	0.003741217
7	Nrxn2	0.003760811
7	Camk2n2	0.003765378
7	Qser1	0.003780426
7	Srgap3	0.003803257
7	Tle1	0.003839528
7	Fam171a2	0.003881734
7	Egfem1	0.003917105
7	Plxnc1	0.003959177
7	Cnksr2	0.004009299
7	Pcbp3	0.004041623
7	Mrpl53	0.004065198
7	Smpd3	0.004076381
7	Cuedc1	0.004114369
7	Tenm2	0.00411466
7	Ntn1	0.004139198
7	Nell2	0.004149413
7	Fads2	0.004156631
7	Vopp1	0.004169221
7	Map3k13	0.004177312
7	Tshz1	0.004210846
7	Mapk8ip1	0.004271475
7	Dner	0.004271706
7	Eif4e3	0.004286668
7	Amph	0.004289875
7	Tead2	0.004362093
7	Mgat5b	0.004398575
7	Purg	0.004552838
7	Sgip1	0.004576732
7	Ehbp1	0.004588656
7	Dpp6	0.004644782
7	Draxin	0.004654887
7	Arl2bp	0.004778907
7	Nae1	0.004874025
7	Cisd1	0.004878686
7	Epha7	0.005051978
7	Cdk5r1	0.005089719
7	Cachd1	0.005089833
7	Ybx3	0.005107818
7	Klc1	0.005122126
7	Ift43	0.005138842
7	Cdh8	0.005200016
7	Nkain1	0.005217523
7	Hunk	0.005268972
7	Bhlhe22	0.005364287
7	Plcb4	0.005367104
7	Tob1	0.005489704
7	Vezt	0.005681191
7	Asphd2	0.00568189
7	Prickle2	0.005704749
7	Ift57	0.005719488
7	Sacs	0.005757241
7	Nexmif	0.00583015
7	Nrg1	0.005938064
7	Phf21b	0.005942966
7	Phf6	0.00594674
7	Kcnmb4	0.005992548
7	Gstm5	0.006014491
7	Brsk2	0.006083115
7	Lrp1b	0.006159903
7	Cfl2	0.006201301
7	Mageh1	0.006203635
7	Lrrc4c	0.006218658
7	Scrt2	0.006264974
7	St7	0.006365787
7	L3mbtl4	0.006409494
7	Parp6	0.006446937
7	8430419K02Rik	0.006643612
7	Myt1	0.006696653
7	Mapt	0.006853523
7	Arl3	0.006890541
7	Daam1	0.00694563
7	Amer2	0.006945788
7	Usp29	0.006987247
7	Ror1	0.007014363
7	4930578M01Rik	0.007025989
7	Gprin3	0.007039033
7	Zkscan1	0.007095776
7	Unc13a	0.007227708
7	Nhlh1	0.007307225
7	Hsph1	0.007314882
7	Ndst1	0.007381869
7	Sema6d	0.00739242
7	Cacna1e	0.007460458
7	Rnd3	0.007498305
7	Rab11fip4	0.007814314
7	Ddr1	0.007818019
7	Trps1	0.007837045
7	Fgf12	0.007863196
7	Gm5089.1	0.007885428
7	Bcl11a	0.007891165
7	Bcar1	0.007962265
7	Epb41l4a	0.008006546
7	Cnih2	0.008230251
7	9330159F19Rik	0.008248139
7	Map1a	0.008268697
7	Atp9a	0.008270349
7	Nck2	0.008315207
7	1500004A13Rik	0.008484321
7	Bmpr1b	0.00849641
7	Arnt2	0.00851447
7	Snca	0.008558422
7	Cacna1b	0.008572815
7	Gjc1	0.008693349
7	Pgm2l1	0.00870724
7	Dgki	0.008780554
7	Igfbp5	0.008908983
7	Bok	0.009090404
7	Sbk1	0.009385807
7	Eml5	0.009580258
7	Snrpn	0.009755225
7	Dab2ip	0.009773174
7	Zfp664	0.009776205
7	Epha3	0.009899389
7	6330403K07Rik	0.00992595
7	Pcsk2	0.009986817
11	Hba-a1	3.92624E-18
11	Hbb-bs	5.02039E-21
12	Trmt5	1.46098E-05
12	Zfp870	0.000138287
12	Ctnna2	0.000350418
12	Rtn1	0.00061167
12	Nrxn3	0.000943267
12	Auts2	0.001465432
12	Nol4	0.002167427
12	Map1b	0.002384662
12	Meis2	0.002730293
12	Igfbpl1	0.003500308
12	Dcx	0.00369345
12	Stmn1	0.004130491
12	Nfib	0.004249672
12	Tubb2b	0.004819739
12	Sox11	0.005679136
12	Robo2	0.007217794
12	Zbtb20	0.007617312
12	Dlx6os1	0.009265188
12	C130071C03Rik	0.009397595
12	Ttc3	0.009470044
